# Supplementary material for: Synthesis and Structure–Activity Relationships of Novel Non-Steroidal CYP17A1 Inhibitors as Potential Prostate Cancer Agents
Source: Biomolecules. 2022 Jan 20;12(2):165. doi: 10.3390/biom12020165 (PMC8961587; doi:10.3390/biom12020165)
Supplement: Supplementary file 1 [file biomolecules-12-00165-s001.zip]

Archive with 1 entries (1 files):
- biomolecules-1541349-supplementary.pdf
